# Supplementary material for: A Concise Diastereoselective Total Synthesis of α-Ambrinol
Source: Mar Drugs. 2023 Apr 1;21(4):230. doi: 10.3390/md21040230 (PMC10145093; doi:10.3390/md21040230)
Supplement: Supplementary file 1 [file marinedrugs-21-00230-s001.zip]

Archive with 1 entries (1 files):
- marinedrugs-2306126-supplementary.pdf
